# Supplementary material for: A RAD Tag Derived Marker Based Eggplant Linkage Map and the Location of QTLs Determining Anthocyanin Pigmentation
Source: PLoS One. 2012 Aug 17;7(8):e43740. doi: 10.1371/journal.pone.0043740 (PMC3422253; doi:10.1371/journal.pone.0043740)
Supplement: Table S1 — Parameters associated to the 261 loci used for synteny and collinearity between the eggplant and tomato genomes. (XLSX) [file pone.0043740.s003.xlsx]

## Sheet: Foglio1
Marker	Eggplant cromosome	Tomato chromosome	% identity	Query lenght	Alignment lenght	Tomato genome position	Ratio
7223_PstI_L362	E01	T01	92.92	384	328	70336	0.854167
10532_PstI_L317	E01	T01	91.38	339	215	5196054	0.634218
28908_PstI_L324	E01	T04	84.58	346	214	30314317	0.618497
16638_PstI_L352	E01	T01	92.86	374	312	74690509	0.834225
1635_SgrAI_L209	E01	T01	94.47	239	222	73437860	0.92887
21616_PstI_L369	E01	T01	89.66	391	353	73433707	0.902813
15116_PstI_L362	E01	T01	93.75	384	360	73112524	0.9375
18786_PstI_L359	E01	T01	95.5	381	277	76270103	0.727034
TG460	E01	T01				77854377
2967_PstI_L248	E01	T01	89.63	270	242	78584658	0.896296
8792_PstI_L288	E01	T01	90.16	310	278	81010444	0.896774
35515_PstI_L421	E01	T01	90.6	443	415	82000884	0.936795
27031_PstI_L365	E01	T01	84.26	387	349	83056946	0.901809
2741_PstI_L231	E01	T01	92.94	253	158	83198113	0.624506
34913_PstI_L405	E01	T01	85.38	427	383	83263921	0.896956
645_PstI_L326	E01	T01	95.93	348	330	84319933	0.948276
C2_At1g30580	E02	T02				15318316
21207_PstI_L411	E02	T02	85	433	369	52927747	0.852194
35319_PstI_L271	E02	T02	95.99	293	263	14039900	0.897611
10989_PstI_L465	E02	T02	89.49	487	332	6927888	0.681725
13781_PstI_L382	E02	T02	91.03	404	348	15285085	0.861386
26125_PstI_L310	E02	T02	91.62	332	309	15631333	0.930723
31739_PstI_L389	E02	T02	94.56	411	368	6991220	0.895377
10573_PstI_L346	E02	T02	95.92	368	353	13959876	0.959239
26134_PstI_L344	E02	T02	93.17	366	341	20172700	0.931694
9146_PstI_L314	E02	T02	94.56	336	313	21286017	0.931548
17824_PstI_L385	E02	T02	91.07	407	357	21310299	0.87715
11363_PstI_L344	E02	T00	88.81	366	264	15175952	0.721311
37466_PstI_L352	E02	T02	91.48	374	279	29950069	0.745989
31745_PstI_L299	E02	T02	94.7	321	304	28606457	0.94704
30889_PstI_L365	E02	T02	86.18	387	330	30302310	0.852713
1852_PstI_L452	E02	T02	94.48	474	394	30913617	0.831224
C2_At1g60640	E02	T02				29931670
8802_PstI_L380	E02	T02	93.75	402	378	36404369	0.940299
C2_At4g30930	E02	T02				37534126
435_PstI_L289	E02	T02	92.28	311	287	37115767	0.92283
21901_PstI_L329	E02	T02	86.67	351	249	37203866	0.709402
1337_SgrAI_L210	E02	T02	88.41	240	188	38534246	0.783333
C2_At1g11430	E02	T02				38805600
881_PstI_L322	E02	T02	93.31	344	323	39171665	0.938953
36814_PstI_L342	E02	T02	96.55	364	224	39663952	0.615385
29527_PstI_L459	E02	T02	87.33	481	386	40505729	0.802495
1631_PstI_L382	E02	T02	90.27	404	334	41197196	0.826733
27001_PstI_L231	E02	T02	90.2	253	221	41505526	0.873518
28173_PstI_L287	E02	T02	88.03	309	272	42637574	0.880259
26747_PstI_L231	E02	T02	95.6	251	239	42929809	0.952191
11110_PstI_L333	E02	T02	86.59	355	240	43171194	0.676056
31584_PstI_L370	E02	T02	91.6	392	349	43599301	0.890306
27497_PstI_L337	E02	T02	92.52	359	337	43601698	0.938719
10910_PstI_L310	E02	T02	90.11	332	258	43591745	0.777108
CT232	E02	T02				43204085
26860_PstI_L414	E02	T02	91.91	436	418	45710284	0.958716
35415_PstI_L334	E02	T02	95.79	356	341	45709722	0.957865
14449_PstI_L302	E02	T02	88.82	324	286	45411336	0.882716
7428_PstI_L427	E02	T02	88.91	449	402	45314206	0.895323
5246_PstI_L321	E02	T02	95.04	343	326	45258424	0.950437
208_PstI_L329	E02	T02	83.38	351	292	43998493	0.831909
8013_PstI_L318	E02	T02	91.76	340	324	49061223	0.952941
31973_PstI_L420	E02	T02	91.9	442	386	49060605	0.873303
7337_PstI_L227	E02	T02	93.47	249	230	49151617	0.923695
35235_PstI_L343	E02	T02	89.75	365	289	49190282	0.791781
35209_PstI_L367	E02	T02	90.05	389	367	49189564	0.943445
2166_SgrAI_L293	E03	T03	92.88	323	303	10053649	0.93808
19623_PstI_L351	E03	T03	87.91	373	332	7984960	0.89008
12452_PstI_L340	E03	T03	90.16	362	286	7100792	0.790055
21124_PstI_L389	E03	T03	85.11	411	355	46601829	0.863747
22182_PstI_L472	E03	T03	85.28	494	417	53436708	0.84413
5691_PstI_L342	E03	T03	93.42	364	298	53530836	0.818681
9471_PstI_L379	E03	T03	93.33	401	367	6802685	0.915212
TG129	E03	T03				6787876
8670_PstI_L319	E03	T03	84.73	341	297	56301863	0.870968
8907_PstI_L454	E03	T03	92.49	476	433	56357725	0.909664
14446_PstI_L429	E03	T03	88.72	451	405	58643119	0.898004
26128_PstI_L421	E03	T03	88.4	443	364	58616605	0.82167
20727_PstI_L369	E03	T03	89.04	391	265	58892501	0.677749
926_PstI_L324	E03	T03	94.51	346	327	58906791	0.945087
3687_PstI_L304	E03	T03	92.23	322	276	59936027	0.857143
C2_At1g16080	E03	T03				60839858
7721_PstI_L402	E03	T03	93.62	424	396	60817807	0.933962
22177_PstI_L257	E03	T03	92.8	279	245	61003936	0.878136
31858_PstI_L371	E03	T03	88.32	393	355	61002066	0.903308
9286_PstI_L295	E03	T03	90.37	317	276	61749309	0.870662
629_SgrAI_L277	E03	T03	92.05	307	224	61806169	0.729642
37165_PstI_L327	E03	T03	90.57	349	221	62453748	0.633238
25384_PstI_L363	E03	T03	89.76	385	345	64721871	0.896104
1956_PstI_L305	E03	T03	89.67	327	298	64732940	0.911315
C2_At3g20240	E03	T03				64732859
32672_PstI_L304	E04	T07	90.07	326	250	6936529	0.766871
7478_PstI_L425	E04	T10	86.25	447	398	598519	0.89038
18242_PstI_L337	E04	T10	91.22	359	272	597118	0.75766
C2_At3g13235	E04	T10				685841
C2_At5g60990	E04	T10				1853562
30804_PstI_L374	E04	T08	88.1	396	238	6890216	0.60101
20455_PstI_L304	E04	T04	91.28	326	293	54950721	0.898773
90_PstI_L314	E04	T04	88.7	336	267	56088471	0.794643
C2_At1g43580	E04	T04				56129356
17510_PstI_L429	E04	T04	91.19	451	423	58807242	0.937916
29834_PstI_L248	E04	T04	92.86	270	247	60396428	0.914815
1234_SgrAI_L241	E04	T04	94.44	271	255	60464109	0.940959
26433_PstI_L274	E04	T04	85.22	296	258	60551652	0.871622
1243_PstI_L357	E04	T04	87.21	379	264	62198291	0.69657
18375_PstI_L358	E04	T04	93.62	380	352	62467262	0.926316
13211_PstI_L339	E04	T04	93.84	361	335	63799046	0.927978
13145_PstI_L316	E04	T04	91.67	338	307	63916150	0.908284
4436_PstI_L443	E04	T04	91.61	465	291	63988595	0.625806
C2_At1g42990	E04	T04				63984706
5933_PstI_L305	E05	T05	96.32	327	314	63657655	0.960245
5261_PstI_L412	E05	T05	92.91	434	409	64008994	0.942396
21077_PstI_L433	E05	T05	92.84	455	351	64069470	0.771429
7705_PstI_L365	E05	T05	89.2	387	350	64837435	0.904393
23900_PstI_L333	E05	T05	89.6	355	312	64794328	0.878873
11891_PstI_L380	E05	T12	86	402	299	56369601	0.743781
29014_PstI_L313	E05	T12	88.86	335	298	46648069	0.889552
5093_PstI_L276	E05	T12	86.14	298	266	47480792	0.892617
30269_PstI_L397	E05	T12	88.78	419	277	48495866	0.661098
3311_PstI_L361	E05	T12	95.13	383	254	62132377	0.663185
TG468	E05	T12				63357730
37786_PstI_L330	E05	T12	91.22	352	327	63328174	0.928977
26415_PstI_L401	E05	T12	92.67	423	392	63350318	0.926714
25734_PstI_L387	E05	T12	89.95	409	367	63124101	0.897311
32765_PstI_L293	E05	T12	93.23	315	249	64227297	0.790476
12391_PstI_L355	E05	T12	89.42	377	343	64468944	0.909814
25776_PstI_L386	E05	T12	88.89	408	308	65098444	0.754902
12821_PstI_L354	E05	T12	94.95	376	357	65316105	0.949468
C2_At5g21170	E05	T12				65242245
TG436	E06	T06				3013028
16620_PstI_L355	E06	T06	90.26	377	349	3786088	0.925729
21800_PstI_L417	E06	T06	83.15	439	302	2705941	0.687927
C2_At1g07080	E06	T06				1357942
22611_PstI_L331	E06	T06	91.78	353	324	715145	0.917847
5805_PstI_L299	E06	T06	89.41	321	287	22592172	0.894081
36177_PstI_L429	E06	T06	95.27	451	423	22681898	0.937916
13844_PstI_L242	E06	T06	85.65	264	206	22681243	0.780303
32876_PstI_L353	E06	T06	91.52	375	321	22795039	0.856
C2_At1g44446	E06	T11				5645460
34691_PstI_L220	E06	T06	94.12	242	224	37780746	0.92562
3412_PstI_L342	E06	T06	91.21	364	333	37648590	0.914835
6593_PstI_L440	E06	T06	84.13	462	377	37458409	0.816017
37511_PstI_L356	E06	T06	85.11	378	228	37118145	0.603175
TG365	E06	T06				38968134
29662_PstI_L255	E06	T06	89.39	277	219	39134410	0.790614
29863_PstI_L328	E06	T06	91.93	350	298	39202769	0.851429
12507_PstI_L301	E06	T06	94.06	323	304	39725029	0.941176
CT204	E06	T06				39833440
7968_PstI_L392	E06	T06	91.79	414	380	40307328	0.917874
12496_PstI_L324	E06	T06	87.57	346	317	40333794	0.916185
C2_At1g65700	E06	T06				41857919
36272_PstI_L411	E06	T06	90.49	433	276	45691452	0.637413
24985_PstI_L311	E06	T06	93.09	333	310	45830450	0.930931
30320_PstI_L251	E06	T06	90.48	273	247	45907963	0.904762
37583_PstI_L423	E07	T07	94.27	445	263	56905040	0.591011
9876_PstI_L439	E07	T07	88.27	461	407	57378840	0.882863
2498_PstI_L414	E07	T07	90.34	436	393	58295146	0.901376
37949_PstI_L437	E07	T07	92.81	459	285	58469742	0.620915
C2_At4g03210	E07	T07				58725071
15667_PstI_L376	E07	T07	94.23	398	294	60512038	0.738693
2570_SgrAI_L284	E07	T07	90.03	327	289	61685041	0.883792
14130_PstI_L378	E07	T07	89.69	400	263	62437431	0.6575
9264_PstI_L350	E07	T07	85.77	372	225	62099946	0.604839
C2_At1g53670	E07	T07				62114482
919_PstI_L287	E07	T07	92.44	309	272	62132214	0.880259
33291_PstI_L387	E07	T07	93.4	409	382	62035035	0.933985
12480_PstI_L414	E07	T07	88.17	436	346	61648807	0.793578
19363_PstI_L298	E07	T07	92.49	320	273	62529615	0.853125
3195_PstI_L331	E07	T07	90.08	353	220	63024872	0.623229
C2_At5g54310	E07	T07				63221570
18675_PstI_L403	E07	T07	90.78	425	405	63907518	0.952941
18202_PstI_L304	E08	T08	88	326	244	1902945	0.748466
23395_PstI_L228	E08	T08	88.56	250	182	1934833	0.728
34666_PstI_L349	E08	T08	86.51	371	336	2646968	0.90566
9226_PstI_L398	E08	T08	88.65	420	373	50497280	0.888095
19962_PstI_L301	E08	T08	90.31	323	296	51053836	0.916409
29696_PstI_L338	E08	T08	91.34	360	235	52278577	0.652778
CT228	E08	T08				50956790
987_SgrAI_L228	E08	T08	93.89	258	215	51622892	0.833333
2022_SgrAI_L174	E08	T08	0.91	204	155	56811603	0.759804
30841_PstI_L318	E08	T08	94.16	340	277	57197013	0.814706
4421_PstI_L421	E08	T08	94.67	443	392	57255344	0.884876
18484_PstI_L411	E08	T08	94.02	433	393	57231109	0.907621
31090_PstI_L254	E08	T08	91.02	270	223	59738166	0.825926
6414_PstI_L387	E08	T08	92.91	409	380	60851238	0.929095
27411_PstI_L222	E08	T08	94.76	244	217	61356903	0.889344
11957_PstI_L285	E08	T08	93.52	307	274	61390137	0.892508
31248_PstI_L288	E08	T08	93	310	226	61551335	0.729032
984_PstI_L323	E08	T08	83.38	345	303	62199896	0.878261
C2_At1g64550	E08	T08				62683212
19385_PstI_L254	E08	T08	90.22	276	249	2850050	0.902174
27089_PstI_L436	E09	T09	87.86	458	372	3454324	0.812227
15361_PstI_L323	E09	T09	93.9	345	323	3410604	0.936232
T0880	E09	T09				3085678
C2_At3g09925	E09	T09				3319514
33795_PstI_L328	E09	T09	94.29	350	330	2101040	0.942857
17931_PstI_L422	E09	T09	95.5	444	424	1528292	0.954955
3525_PstI_L303	E09	T07	86.98	325	274	51367335	0.843077
20335_PstI_L365	E09	T09	87.23	387	285	789463	0.736434
23589_PstI_L280	E09	T06	90.18	302	202	31701423	0.668874
33608_PstI_L213	E09	T03	84.65	235	197	55909857	0.838298
2391_PstI_L326	E09	T09	91.09	348	276	57954019	0.793103
2165_PstI_L264	E09	T09	90.14	286	256	58896932	0.895105
7976_PstI_L234	E09	T02	87.95	256	198	49521635	0.773438
34459_PstI_L314	E09	T07	90.56	336	211	65113194	0.627976
22947_PstI_L248	E09	T09	90.74	270	249	61608788	0.922222
32934_PstI_L305	E09	T09	91.1	325	299	62190423	0.92
2491_SgrAI_L236	E09	T09	91.53	266	163	62226853	0.612782
8138_PstI_L251	E09	T09	87.73	273	242	62462275	0.886447
30505_PstI_L320	E09	T09	90.06	342	308	63080109	0.900585
35749_PstI_L350	E09	T09	93.51	372	346	63079536	0.930108
C2_At1g04190	E09	T09				63657383
25107_PstI_L415	E09	T09	85.62	437	383	63979859	0.87643
8744_PstI_L384	E09	T09	89.97	406	332	64901819	0.817734
32063_PstI_L393	E09	T09	93.73	415	389	65492097	0.937349
14912_PstI_L344	E09	T09	92.39	366	328	65606183	0.896175
CT167	E10	T05				2673395
31763_PstI_L370	E10	T05	84.21	392	248	3197373	0.632653
C2_At1g13380	E10	T05				3477412
27180_PstI_L296	E10	T12	88.99	318	290	510989	0.91195
26364_PstI_L405	E10	T12	93.64	427	383	4933371	0.896956
19381_PstI_L396	E10	T10	87.71	418	364	63986323	0.870813
C2_At4g24830	E10	T05				5562431
1891_PstI_L363	E10	T05	86.33	385	228	2221718	0.6
35442_PstI_L404	E10	T05	91.34	426	375	1971734	0.880282
9754_PstI_L428	E10	T10	95.69	450	422	64563776	0.937778
15158_PstI_L379	E10	T10	87.5	401	338	64540790	0.842893
19126_PstI_L349	E10	T10	87.36	371	321	64504290	0.865229
11240_PstI_L280	E10	T00	89.63	302	268	14656402	0.887417
38238_PstI_L320	E10	T10	91.79	342	316	62882596	0.923977
30900_PstI_L269	E10	T10	94.08	291	270	62412988	0.927835
35386_PstI_L292	E10	T10	84.4	314	246	62351424	0.783439
4684_PstI_L357	E10	T10	94.53	379	247	62015543	0.651715
2661_PstI_L298	E10	T10	88.82	320	306	59695268	0.95625
9914_PstI_L326	E10	T10	88.95	348	306	59446731	0.87931
19049_PstI_L434	E10	T10	91.67	456	408	59478771	0.894737
3382_PstI_L285	E10	T10	89.8	307	221	59307148	0.71987
33571_PstI_L387	E10	T10	87.53	409	324	59169418	0.792176
14676_PstI_L399	E11	T11	88.07	421	369	860239	0.876485
20579_PstI_L325	E11	T11	88.66	347	221	905372	0.636888
C2_At5g16710	E11	T11				4291096
C2_At1g79260	E11	T11				4668009
C2_At3g51010	E11	T04				2430130
29520_PstI_L220	E11	T04	85.89	242	207	6940256	0.855372
15540_PstI_L274	E11	T04	83.76	296	243	5632642	0.820946
TG370	E11	T04				2860142
32539_PstI_L354	E11	T04	89.34	376	247	3065835	0.656915
8898_PstI_L354	E11	T04	86.84	376	275	2963239	0.731383
6558_PstI_L293	E11	T04	92.97	315	294	2923559	0.933333
15006_PstI_L348	E12	T12	93	370	279	1172894	0.754054
22102_PstI_L451	E12	T12	88.44	473	331	2248437	0.699789
C2_At1g19130	E12	T12				2477655
C2_At5g57970	E12	T12				3197512
6719_PstI_L347	E12	T10	84.3	369	253	51511131	0.685637
12792_PstI_L416	E12	T11	90.79	438	352	34537706	0.803653
27330_PstI_L507	E12	T11	91	529	387	15635489	0.731569
6059_PstI_L350	E12	T11	88.3	372	319	36845632	0.857527
13943_PstI_L377	E12	T11	89.74	399	271	36245376	0.679198
18908_PstI_L337	E12	T02	85.43	359	305	18930395	0.849582
27752_PstI_L387	E12	T04	89.27	409	367	61567840	0.897311
3353_PstI_L379	E12	T11	85.61	401	238	48686928	0.593516
16206_PstI_L311	E12	T11	87.2	333	296	51995620	0.888889
15702_PstI_L354	E12	T09	91.82	376	304	765564	0.808511
14133_PstI_L316	E12	T11	85.48	338	210	49945853	0.621302
33475_PstI_L459	E12	T11	94.84	481	446	51015185	0.927235
